# Supplementary material for: PKM2 Regulates HSP90-Mediated Stability of the IGF-1R Precursor Protein and Promotes Cancer Cell Survival during Hypoxia
Source: Cancers (Basel). 2021 Jul 30;13(15):3850. doi: 10.3390/cancers13153850 (PMC8345735; doi:10.3390/cancers13153850)
Supplement: Supplementary file 1 [file cancers-13-03850-s001.zip]

Archive with 3 entries (3 files):
- Main figures_PKM2_IGF-1R_Koo et al_Final_2021-07-27.pdf
- PKM2-IGF1R-uncropped blots_2021-07-27.pdf
- Supplementary figures and tables_Koo et al_Final_2021-07-29.pdf
